# Supplementary material for: Imide Polymers with Bipolar-Type Redox-Active Centers for High-Performance Aqueous Zinc Ion Battery Cathodes and Electrochromic Materials
Source: Int J Mol Sci. 2025 Apr 18;26(8):3838. doi: 10.3390/ijms26083838 (PMC12027605; doi:10.3390/ijms26083838)
Supplement: Supplementary file 1 [file ijms-26-03838-s001.zip]

Archive with 1 entries (1 files):
- ijms-3563122-supplementary.pdf
